# Supplementary material for: Novel Mucor species (Mucoromycetes, Mucoraceae) from northern Thailand
Source: MycoKeys. 2021 Nov 1;84:57–78. doi: 10.3897/mycokeys.84.71530 (PMC8575866; doi:10.3897/mycokeys.84.71530)
Supplement: XML Treatment for Mucor aseptatophorus [file mycokeys.84.71530-treatment1.xml]

<!DOCTYPE tp:taxon-treatment
  PUBLIC "-//TaxonX//DTD Taxonomic Treatment Publishing DTD v0 20100105//EN" "tax-treatment-NSO.dtd">
<tp:taxon-treatment xmlns:tp="http://www.plazi.org/taxpub"><tp:treatment-meta><kwd-group><label>Taxon classification</label><kwd><named-content xmlns:xlink="http://www.w3.org/1999/xlink" content-type="kingdom">Fungi</named-content></kwd><kwd><named-content xmlns:xlink="http://www.w3.org/1999/xlink" content-type="order">Mucorales</named-content></kwd><kwd><named-content xmlns:xlink="http://www.w3.org/1999/xlink" content-type="family">Mucoraceae</named-content></kwd></kwd-group><mixed-citation publication-type="journal"><person-group><name><surname>Hurdeal</surname><given-names>Vedprakash G.</given-names></name><name><surname>Gentekaki</surname><given-names>Eleni</given-names></name><name><surname>Hyde</surname><given-names>Kevin D.</given-names></name><name><surname>Nguyen</surname><given-names>Thuong T.T.</given-names></name><name><surname>Lee</surname><given-names>Hyang Burm</given-names></name></person-group><article-title>Novel <italic><tp:taxon-name><tp:taxon-name-part taxon-name-part-type="genus" reg="Mucor">Mucor</tp:taxon-name-part></tp:taxon-name></italic> species (<tp:taxon-name><tp:taxon-name-part taxon-name-part-type="class">Mucoromycetes</tp:taxon-name-part></tp:taxon-name>, <tp:taxon-name><tp:taxon-name-part taxon-name-part-type="family">Mucoraceae</tp:taxon-name-part></tp:taxon-name>) from northern Thailand</article-title><source>MycoKeys</source><day>01</day><month>11</month><year>2021</year><volume>84</volume><fpage>57</fpage><lpage>78</lpage><pub-id pub-id-type="doi">10.3897/mycokeys.84.71530</pub-id></mixed-citation></tp:treatment-meta><tp:nomenclature><tp:taxon-name>
              <object-id xmlns:xlink="http://www.w3.org/1999/xlink" content-type="arpha" xlink:type="simple">72EB2AA7-9201-5907-BFCB-092026056741</object-id>
              <tp:taxon-name-part taxon-name-part-type="genus" reg="Mucor">Mucor</tp:taxon-name-part>
              <tp:taxon-name-part taxon-name-part-type="species" reg="aseptatophorus">aseptatophorus</tp:taxon-name-part>
              <object-id xmlns:xlink="http://www.w3.org/1999/xlink" content-type="mycobank" xlink:type="simple"> 840562</object-id>
              <object-id xmlns:xlink="http://www.w3.org/1999/xlink" xlink:type="simple">Facesoffungi Number: FoF09923</object-id>
            </tp:taxon-name><tp:taxon-authority>V.G. Hurdeal, E. Gentekaki, K.D. Hyde &amp; H.B. Lee</tp:taxon-authority><tp:taxon-status xmlns:xlink="http://www.w3.org/1999/xlink" xlink:type="simple">sp. nov.</tp:taxon-status><xref ref-type="fig" rid="F1">Figs 1</xref><xref ref-type="fig" rid="F3">, 2</xref></tp:nomenclature><tp:treatment-sec sec-type="etymology" id="SECID0EUPAI"><title>Etymology.</title><p>Named after the aseptate sporangiophores produced by this species.</p></tp:treatment-sec><tp:treatment-sec sec-type="Holotype" id="SECID0EZPAI"><title>Holotype.</title><p><abbrev xmlns:xlink="http://www.w3.org/1999/xlink" xlink:title="MFLU" id="ABBRID0E6PAI" xlink:type="simple">MFLU</abbrev> 21–0145</p></tp:treatment-sec><tp:treatment-sec sec-type="Gene sequences" id="SECID0EDQAI"><title>Gene sequences.</title><p>(<abbrev xmlns:xlink="http://www.w3.org/1999/xlink" xlink:title="internal transcribed spacer" id="ABBRID0EJQAI" xlink:type="simple">ITS</abbrev>) <ext-link xmlns:xlink="http://www.w3.org/1999/xlink" ext-link-type="gen" xlink:href="MZ433252" xlink:type="simple">MZ433252</ext-link>; (<abbrev xmlns:xlink="http://www.w3.org/1999/xlink" xlink:title="large subunit" id="ABBRID0ENQAI" xlink:type="simple">LSU</abbrev>) <ext-link xmlns:xlink="http://www.w3.org/1999/xlink" ext-link-type="gen" xlink:href="MZ433249" xlink:type="simple">MZ433249</ext-link></p></tp:treatment-sec><tp:treatment-sec sec-type="diagnosis" id="SECID0ERQAI"><title>Diagnosis.</title><p><italic><tp:taxon-name><tp:taxon-name-part taxon-name-part-type="genus" reg="Mucor">Mucor</tp:taxon-name-part><tp:taxon-name-part taxon-name-part-type="species" reg="aseptatophorus">aseptatophorus</tp:taxon-name-part></tp:taxon-name></italic> is phylogenetically distinct from <italic><tp:taxon-name><tp:taxon-name-part taxon-name-part-type="genus" reg="Mucor">M.</tp:taxon-name-part><tp:taxon-name-part taxon-name-part-type="species" reg="irregularis">irregularis</tp:taxon-name-part></tp:taxon-name></italic>. In the phylogenetic analysis, <italic><tp:taxon-name><tp:taxon-name-part taxon-name-part-type="genus" reg="Mucor">M.</tp:taxon-name-part><tp:taxon-name-part taxon-name-part-type="species" reg="aseptatophorus">aseptatophorus</tp:taxon-name-part></tp:taxon-name></italic> groups as sister to two <italic><tp:taxon-name><tp:taxon-name-part taxon-name-part-type="genus" reg="Mucor">Mucor</tp:taxon-name-part></tp:taxon-name></italic> sp. and all of them cluster as sister to the clade formed by <italic><tp:taxon-name><tp:taxon-name-part taxon-name-part-type="genus" reg="Mucor">M.</tp:taxon-name-part><tp:taxon-name-part taxon-name-part-type="species" reg="irregularis">irregularis</tp:taxon-name-part></tp:taxon-name></italic> strains with high bootstrap support. In contrast to <italic><tp:taxon-name><tp:taxon-name-part taxon-name-part-type="genus" reg="Mucor">M.</tp:taxon-name-part><tp:taxon-name-part taxon-name-part-type="species" reg="irregularis">irregularis</tp:taxon-name-part></tp:taxon-name></italic>, the ellipsoidal, cylindrical, or pyriform columella are not observed in <italic><tp:taxon-name><tp:taxon-name-part taxon-name-part-type="genus" reg="Mucor">M.</tp:taxon-name-part><tp:taxon-name-part taxon-name-part-type="species" reg="aseptatophorus">aseptatophorus</tp:taxon-name-part></tp:taxon-name></italic>. Columella formed in the latter are globose. <italic><tp:taxon-name><tp:taxon-name-part taxon-name-part-type="genus" reg="Mucor">Mucor</tp:taxon-name-part><tp:taxon-name-part taxon-name-part-type="species" reg="aseptatophorus">aseptatophorus</tp:taxon-name-part></tp:taxon-name></italic> has smaller sporangiospores (3.5–5 × 2–2.5 µm), slightly bigger sporangia, forms sympodial, and monopodial branching of sporangiospores and has a lower growth rate than <italic><tp:taxon-name><tp:taxon-name-part taxon-name-part-type="genus" reg="Mucor">M.</tp:taxon-name-part><tp:taxon-name-part taxon-name-part-type="species" reg="irregularis">irregularis</tp:taxon-name-part></tp:taxon-name></italic>. The species differs from <italic><tp:taxon-name><tp:taxon-name-part taxon-name-part-type="genus" reg="Mucor">M.</tp:taxon-name-part><tp:taxon-name-part taxon-name-part-type="species" reg="merdicola">merdicola</tp:taxon-name-part></tp:taxon-name></italic> and <italic><tp:taxon-name><tp:taxon-name-part taxon-name-part-type="genus" reg="Mucor">M.</tp:taxon-name-part><tp:taxon-name-part taxon-name-part-type="species" reg="nidicola">nidicola</tp:taxon-name-part></tp:taxon-name></italic>, by having smaller columella, sporangia and sporangiospore. Compared to <italic><tp:taxon-name><tp:taxon-name-part taxon-name-part-type="genus" reg="Mucor">M.</tp:taxon-name-part><tp:taxon-name-part taxon-name-part-type="species" reg="souzae">souzae</tp:taxon-name-part></tp:taxon-name></italic>, sporangiophores in <italic><tp:taxon-name><tp:taxon-name-part taxon-name-part-type="genus" reg="Mucor">M.</tp:taxon-name-part><tp:taxon-name-part taxon-name-part-type="species" reg="aseptatophorus">aseptatophorus</tp:taxon-name-part></tp:taxon-name></italic> are aseptate (below sporangia). Septation, when observed, is usually present at the branching point. Septae below the sporangia rarely observed.</p><fig id="F1" position="float" orientation="portrait"><object-id xmlns:xlink="http://www.w3.org/1999/xlink" content-type="doi" xlink:type="simple">10.3897/mycokeys.84.71530.figure1</object-id><object-id xmlns:xlink="http://www.w3.org/1999/xlink" content-type="arpha" xlink:type="simple">042DF488-8E9E-5C03-A03B-91C8BEDCF25A</object-id><label>Figure 1.</label><caption><p>Maximum likelihood phylogram inferred from 102 taxa and 2017 characters based on <abbrev xmlns:xlink="http://www.w3.org/1999/xlink" xlink:title="internal transcribed spacer" id="ABBRID0EKVAI" xlink:type="simple">ITS</abbrev>, and <abbrev xmlns:xlink="http://www.w3.org/1999/xlink" xlink:title="large subunit" id="ABBRID0EOVAI" xlink:type="simple">LSU</abbrev> matrix using GTR+G+I model and partition analysis. Maximum likelihood bootstrap support (≥ 70%) and Bayesian posterior probability (≥ 0.70) are indicated above the branches or near the nodes in this order. The tree is artificially rooted using <italic><tp:taxon-name><tp:taxon-name-part taxon-name-part-type="genus" reg="Backusella">Backusella</tp:taxon-name-part><tp:taxon-name-part taxon-name-part-type="species" reg="dispersa">dispersa</tp:taxon-name-part></tp:taxon-name></italic> (CBS 195.28), and <italic><tp:taxon-name><tp:taxon-name-part taxon-name-part-type="genus" reg="Backusella">B.</tp:taxon-name-part><tp:taxon-name-part taxon-name-part-type="species" reg="grandis">grandis</tp:taxon-name-part></tp:taxon-name></italic> (CBS 186.87). The new species are in bold and the type species in the dataset are indicated using T. (-) represent bootstrap support lower than 70% or posterior probability lower than 0.70.</p></caption><graphic xmlns:xlink="http://www.w3.org/1999/xlink" xlink:href="mycokeys-84-057-g001.jpg" position="float" orientation="portrait" xlink:type="simple" id="oo_605793.jpg"><uri content-type="original_file" xlink:type="simple">https://binary.pensoft.net/fig/605793</uri></graphic></fig><fig id="F2" position="float" orientation="portrait"><object-id xmlns:xlink="http://www.w3.org/1999/xlink" content-type="doi" xlink:type="simple">10.3897/mycokeys.84.71530.figure1</object-id><object-id xmlns:xlink="http://www.w3.org/1999/xlink" content-type="arpha" xlink:type="simple">70626DF8-EA79-5972-BFFA-456B365AD9CB</object-id><label>Figure 1.</label><caption><p>— continued.</p></caption><graphic xmlns:xlink="http://www.w3.org/1999/xlink" xlink:href="mycokeys-84-057-g002.jpg" position="float" orientation="portrait" xlink:type="simple" id="oo_605794.jpg"><uri content-type="original_file" xlink:type="simple">https://binary.pensoft.net/fig/605794</uri></graphic></fig></tp:treatment-sec><tp:treatment-sec sec-type="material" id="SECID0EZWAI"><title>Material examined.</title><p>Thailand. Chiang Mai Province, Omkoi District, Sop Khong, <named-content xmlns:xlink="http://www.w3.org/1999/xlink" content-type="dwc:verbatimCoordinates" xlink:type="simple"><named-content content-type="geo-json" specific-use="{&#34;type&#34;:&#34;Point&#34;,&#34;coordinates&#34;:[98.339167,17.756944]}" id="NCID0ECXAI" xlink:type="simple">17°45'25"N; 98°20'21"E</named-content></named-content>, from soil, 24<sup>th</sup> October 2019, collected by Oundhyalah Devi Padaruth, and isolated by Vedprakash Godadhar Hurdeal, ex-type living culture, <abbrev xmlns:xlink="http://www.w3.org/1999/xlink" xlink:title="Mae Fah Luang culture collection" id="ABBRID0EJXAI" xlink:type="simple">MFLUCC</abbrev> 21–0040.</p></tp:treatment-sec><tp:treatment-sec sec-type="description" id="SECID0ENXAI"><title>Description.</title><p>Asexual morph (based on cultures grown in MEA at 25 °C): Sporangiophores hyaline to pale brown, variable in length, erect, arising directly from the substrate, up to 17 µm in width (<italic>x</italic>– = 8.5 µm, <italic>n</italic> = 30), sympodial, and monopodial, with occasional circinate branches (mostly sympodial branches), and no septae observed. Sporangia 18–56.5 × 19–54 µm (<italic>x</italic>– = 41.5 × 41.5 µm, <italic>n</italic> = 40), globose to subglobose, smooth-walled, thick-walled and persistent, yellow to pale brown. Columellae 13–35 × 14–37.5 µm (<italic>x</italic>– = 19 × 20 µm, <italic>n</italic> = 40), globose, with very short collar, hyaline to pale brown, non-collapsing, smooth-walled. Sporangiospores 3.5–6 × 2–4 µm (<italic>x</italic>– = 4 × 3 µm, <italic>n</italic> = 70), mostly ellipsoidal, occasionally oval to globose, some irregular, hyaline. Chlamydospores and rhizoids present. Sexual morph not observed.</p></tp:treatment-sec><tp:treatment-sec sec-type="description" id="SECID0EDYAI"><title>Culture characteristics.</title><p>Colonies on MEA reaching 62 mm diameter after 2 days of incubation at 25 °C. Colony white at first, becoming pale yellow with age; reverse pale yellow. Colony fully covers the Petri plate (90 mm) by the third day at 25 and 30 °C but does not reach the lid of the plate. At 20 °C, colony reaches a diameter of 70.5 mm after 3 days. Vertical growth is lower at 25 and 30 °C than at 20 °C. The colony does not reach the lid after 3 days. At 30 °C, sporulation is excellent, with branching of sporangiophore more frequent than in others. Monopodial branching more prominent but sympodial and dichotomous branches also observed. On PDA, cultures are white and pale brown in the middle with grey to pale brown sporangia. Colony reaching 64 mm diameter after 3 days of incubation at 25 °C. Optimal growth and excellent sporulation were observed on both MEA and PDA media at 30 °C. At 37 and 8 °C in MEA, growth is observed but with no sporulation. The colony reaches a diameter of 31 mm at 37 °C after 3 days. At 8 °C, the colony reaches a diameter of 14 mm after 9 days. Growth is observed at temperatures ranging from 8 to 37 °C.</p></tp:treatment-sec><tp:treatment-sec sec-type="distribution" id="SECID0EIYAI"><title>Distribution.</title><p>Thailand.</p></tp:treatment-sec><tp:treatment-sec><!--Section generated to contain objects referenced in tp:taxon-treatment.--><fig id="F3" position="float" orientation="portrait"><object-id xmlns:xlink="http://www.w3.org/1999/xlink" content-type="doi" xlink:type="simple">10.3897/mycokeys.84.71530.figure2</object-id><object-id xmlns:xlink="http://www.w3.org/1999/xlink" content-type="arpha" xlink:type="simple">AD4C3D43-73F2-57E3-B8A0-774FB8D5D6BD</object-id><label>Figure 2.</label><caption><p><italic><tp:taxon-name><tp:taxon-name-part taxon-name-part-type="genus" reg="Mucor">Mucor</tp:taxon-name-part><tp:taxon-name-part taxon-name-part-type="species" reg="aseptatophorus">aseptatophorus</tp:taxon-name-part></tp:taxon-name></italic> (<abbrev xmlns:xlink="http://www.w3.org/1999/xlink" xlink:title="MFLU" id="ABBRID0EGABI" xlink:type="simple">MFLU</abbrev> 21–0145) <bold>a–c</bold> columella with collar <bold>d</bold> branching of sporangiophores <bold>e, f</bold> developing sporangium <bold>g</bold> short sporangiophore with sporangium <bold>h</bold> rhizoids <bold>i</bold> granular content in mycelium <bold>j</bold> sporangiospores <bold>k</bold> front and reverse of the colony in MEA. Scale bars: 10 µm (<bold>a–c, e–h, j</bold>); 20 µm (<bold>d, i</bold>).</p></caption><graphic xmlns:xlink="http://www.w3.org/1999/xlink" xlink:href="mycokeys-84-057-g003.jpg" position="float" orientation="portrait" xlink:type="simple" id="oo_605795.jpg"><uri content-type="original_file" xlink:type="simple">https://binary.pensoft.net/fig/605795</uri></graphic></fig></tp:treatment-sec></tp:taxon-treatment>
