# Supplementary material for: Novel Mucor species (Mucoromycetes, Mucoraceae) from northern Thailand
Source: MycoKeys. 2021 Nov 1;84:57–78. doi: 10.3897/mycokeys.84.71530 (PMC8575866; doi:10.3897/mycokeys.84.71530)
Supplement: XML Treatment for Mucor chiangraiensis [file mycokeys.84.71530-treatment2.xml]

<!DOCTYPE tp:taxon-treatment
  PUBLIC "-//TaxonX//DTD Taxonomic Treatment Publishing DTD v0 20100105//EN" "tax-treatment-NSO.dtd">
<tp:taxon-treatment xmlns:tp="http://www.plazi.org/taxpub"><tp:treatment-meta><kwd-group><label>Taxon classification</label><kwd><named-content xmlns:xlink="http://www.w3.org/1999/xlink" content-type="kingdom">Fungi</named-content></kwd><kwd><named-content xmlns:xlink="http://www.w3.org/1999/xlink" content-type="order">Mucorales</named-content></kwd><kwd><named-content xmlns:xlink="http://www.w3.org/1999/xlink" content-type="family">Mucoraceae</named-content></kwd></kwd-group><mixed-citation publication-type="journal"><person-group><name><surname>Hurdeal</surname><given-names>Vedprakash G.</given-names></name><name><surname>Gentekaki</surname><given-names>Eleni</given-names></name><name><surname>Hyde</surname><given-names>Kevin D.</given-names></name><name><surname>Nguyen</surname><given-names>Thuong T.T.</given-names></name><name><surname>Lee</surname><given-names>Hyang Burm</given-names></name></person-group><article-title>Novel <italic><tp:taxon-name><tp:taxon-name-part taxon-name-part-type="genus" reg="Mucor">Mucor</tp:taxon-name-part></tp:taxon-name></italic> species (<tp:taxon-name><tp:taxon-name-part taxon-name-part-type="class">Mucoromycetes</tp:taxon-name-part></tp:taxon-name>, <tp:taxon-name><tp:taxon-name-part taxon-name-part-type="family">Mucoraceae</tp:taxon-name-part></tp:taxon-name>) from northern Thailand</article-title><source>MycoKeys</source><day>01</day><month>11</month><year>2021</year><volume>84</volume><fpage>57</fpage><lpage>78</lpage><pub-id pub-id-type="doi">10.3897/mycokeys.84.71530</pub-id></mixed-citation></tp:treatment-meta><tp:nomenclature><tp:taxon-name>
              <object-id xmlns:xlink="http://www.w3.org/1999/xlink" content-type="arpha" xlink:type="simple">B4FF8CD2-577F-5D7C-ABD0-1AE1A5B9781D</object-id>
              <tp:taxon-name-part taxon-name-part-type="genus" reg="Mucor">Mucor</tp:taxon-name-part>
              <tp:taxon-name-part taxon-name-part-type="species" reg="chiangraiensis">chiangraiensis</tp:taxon-name-part>
              <object-id xmlns:xlink="http://www.w3.org/1999/xlink" content-type="mycobank" xlink:type="simple"> 840564</object-id>
              <object-id xmlns:xlink="http://www.w3.org/1999/xlink" xlink:type="simple">Facesoffungi Number: FoF09924</object-id>
            </tp:taxon-name><tp:taxon-authority>V.G. Hurdeal, E. Gentekaki, K.D. Hyde &amp; H.B. Lee</tp:taxon-authority><tp:taxon-status xmlns:xlink="http://www.w3.org/1999/xlink" xlink:type="simple">sp. nov.</tp:taxon-status><xref ref-type="fig" rid="F1">Figs 1</xref><xref ref-type="fig" rid="F4">, 3</xref></tp:nomenclature><tp:treatment-sec sec-type="etymology" id="SECID0EB1AI"><title>Etymology.</title><p>The epithet refers to the province of Chiang Rai where the species was isolated.</p></tp:treatment-sec><tp:treatment-sec sec-type="Holotype" id="SECID0EG1AI"><title>Holotype.</title><p><abbrev xmlns:xlink="http://www.w3.org/1999/xlink" xlink:title="MFLU" id="ABBRID0EM1AI" xlink:type="simple">MFLU</abbrev> 21–0079</p></tp:treatment-sec><tp:treatment-sec sec-type="Gene sequences" id="SECID0EQ1AI"><title>Gene sequences.</title><p>(<abbrev xmlns:xlink="http://www.w3.org/1999/xlink" xlink:title="internal transcribed spacer" id="ABBRID0EW1AI" xlink:type="simple">ITS</abbrev>) <ext-link xmlns:xlink="http://www.w3.org/1999/xlink" ext-link-type="gen" xlink:href="MZ433253" xlink:type="simple">MZ433253</ext-link>; (<abbrev xmlns:xlink="http://www.w3.org/1999/xlink" xlink:title="large subunit" id="ABBRID0E11AI" xlink:type="simple">LSU</abbrev>) <ext-link xmlns:xlink="http://www.w3.org/1999/xlink" ext-link-type="gen" xlink:href="MZ433250" xlink:type="simple">MZ433250</ext-link></p></tp:treatment-sec><tp:treatment-sec sec-type="diagnosis" id="SECID0E51AI"><title>Diagnosis.</title><p>In contrast to <italic><tp:taxon-name><tp:taxon-name-part taxon-name-part-type="genus" reg="Mucor">M.</tp:taxon-name-part><tp:taxon-name-part taxon-name-part-type="species" reg="nederlandicus">nederlandicus</tp:taxon-name-part></tp:taxon-name></italic>, this species produces smaller sporangia and has wider sporangiophores. The sporangia formed by <italic><tp:taxon-name><tp:taxon-name-part taxon-name-part-type="genus" reg="Mucor">M.</tp:taxon-name-part><tp:taxon-name-part taxon-name-part-type="species" reg="nederlandicus">nederlandicus</tp:taxon-name-part></tp:taxon-name></italic> are echinulate at maturity, while in <italic><tp:taxon-name><tp:taxon-name-part taxon-name-part-type="genus" reg="Mucor">M.</tp:taxon-name-part><tp:taxon-name-part taxon-name-part-type="species" reg="chiangraiensis">chiangraiensis</tp:taxon-name-part></tp:taxon-name></italic> they are smooth-walled. This species mostly has subglobose or slightly elongated globose columellae while in <italic><tp:taxon-name><tp:taxon-name-part taxon-name-part-type="genus" reg="Mucor">M.</tp:taxon-name-part><tp:taxon-name-part taxon-name-part-type="species" reg="nederlandicus">nederlandicus</tp:taxon-name-part></tp:taxon-name></italic> they are mostly globose. Physiological data indicate that <italic><tp:taxon-name><tp:taxon-name-part taxon-name-part-type="genus" reg="Mucor">M.</tp:taxon-name-part><tp:taxon-name-part taxon-name-part-type="species" reg="nederlandicus">nederlandicus</tp:taxon-name-part></tp:taxon-name></italic> has a faster growth than <italic><tp:taxon-name><tp:taxon-name-part taxon-name-part-type="genus" reg="Mucor">M.</tp:taxon-name-part><tp:taxon-name-part taxon-name-part-type="species" reg="chiangraiensis">chiangraiensis</tp:taxon-name-part></tp:taxon-name></italic> in MEA at 25 °C. Molecular phylogeny indicates that the newly isolated strain groups separately from <italic><tp:taxon-name><tp:taxon-name-part taxon-name-part-type="genus" reg="Mucor">M.</tp:taxon-name-part><tp:taxon-name-part taxon-name-part-type="species" reg="nederlandicus">nederlandicus</tp:taxon-name-part></tp:taxon-name></italic> and <italic><tp:taxon-name><tp:taxon-name-part taxon-name-part-type="genus" reg="Mucor">M.</tp:taxon-name-part><tp:taxon-name-part taxon-name-part-type="species" reg="inaequisporus">inaequisporus</tp:taxon-name-part></tp:taxon-name></italic>. Comparison with the protologue of <italic><tp:taxon-name><tp:taxon-name-part taxon-name-part-type="genus" reg="Mucor">M.</tp:taxon-name-part><tp:taxon-name-part taxon-name-part-type="species" reg="inaequisporus">inaequisporus</tp:taxon-name-part></tp:taxon-name></italic> indicates that <italic><tp:taxon-name><tp:taxon-name-part taxon-name-part-type="genus" reg="Mucor">M.</tp:taxon-name-part><tp:taxon-name-part taxon-name-part-type="species" reg="chiangraiensis">chiangraiensis</tp:taxon-name-part></tp:taxon-name></italic> has smaller sporangia, columella and sporangiospores. The columellae in the latter are subglobose or slightly elongated globose columellae rather than commonly obovoid-pyriform or subspherical as in <italic><tp:taxon-name><tp:taxon-name-part taxon-name-part-type="genus" reg="Mucor">M.</tp:taxon-name-part><tp:taxon-name-part taxon-name-part-type="species" reg="inaequisporus">inaequisporus</tp:taxon-name-part></tp:taxon-name></italic>. Although the shape and size of sporangiospores are often variable in both species, the majority of spores of <italic><tp:taxon-name><tp:taxon-name-part taxon-name-part-type="genus" reg="Mucor">M.</tp:taxon-name-part><tp:taxon-name-part taxon-name-part-type="species" reg="chiangraiensis">chiangraiensis</tp:taxon-name-part></tp:taxon-name></italic> are ellipsoidal. Sporangiospores are usually colorless and hyaline as compared to pale or greenish-yellow in <italic><tp:taxon-name><tp:taxon-name-part taxon-name-part-type="genus" reg="Mucor">M.</tp:taxon-name-part><tp:taxon-name-part taxon-name-part-type="species" reg="inaequisporus">inaequisporus</tp:taxon-name-part></tp:taxon-name></italic>.</p><fig id="F3" position="float" orientation="portrait"><object-id xmlns:xlink="http://www.w3.org/1999/xlink" content-type="doi" xlink:type="simple">10.3897/mycokeys.84.71530.figure2</object-id><object-id xmlns:xlink="http://www.w3.org/1999/xlink" content-type="arpha" xlink:type="simple">AD4C3D43-73F2-57E3-B8A0-774FB8D5D6BD</object-id><label>Figure 2.</label><caption><p><italic><tp:taxon-name><tp:taxon-name-part taxon-name-part-type="genus" reg="Mucor">Mucor</tp:taxon-name-part><tp:taxon-name-part taxon-name-part-type="species" reg="aseptatophorus">aseptatophorus</tp:taxon-name-part></tp:taxon-name></italic> (<abbrev xmlns:xlink="http://www.w3.org/1999/xlink" xlink:title="MFLU" id="ABBRID0EGABI" xlink:type="simple">MFLU</abbrev> 21–0145) <bold>a–c</bold> columella with collar <bold>d</bold> branching of sporangiophores <bold>e, f</bold> developing sporangium <bold>g</bold> short sporangiophore with sporangium <bold>h</bold> rhizoids <bold>i</bold> granular content in mycelium <bold>j</bold> sporangiospores <bold>k</bold> front and reverse of the colony in MEA. Scale bars: 10 µm (<bold>a–c, e–h, j</bold>); 20 µm (<bold>d, i</bold>).</p></caption><graphic xmlns:xlink="http://www.w3.org/1999/xlink" xlink:href="mycokeys-84-057-g003.jpg" position="float" orientation="portrait" xlink:type="simple" id="oo_605795.jpg"><uri content-type="original_file" xlink:type="simple">https://binary.pensoft.net/fig/605795</uri></graphic></fig><fig id="F4" position="float" orientation="portrait"><object-id xmlns:xlink="http://www.w3.org/1999/xlink" content-type="doi" xlink:type="simple">10.3897/mycokeys.84.71530.figure3</object-id><object-id xmlns:xlink="http://www.w3.org/1999/xlink" content-type="arpha" xlink:type="simple">01D006EB-013D-52CE-B622-0503C8F5DE96</object-id><label>Figure 3.</label><caption><p><italic><tp:taxon-name><tp:taxon-name-part taxon-name-part-type="genus" reg="Mucor">Mucor</tp:taxon-name-part><tp:taxon-name-part taxon-name-part-type="species" reg="chiangraiensis">chiangraiensis</tp:taxon-name-part></tp:taxon-name></italic> (<abbrev xmlns:xlink="http://www.w3.org/1999/xlink" xlink:title="MFLU" id="ABBRID0EWBBI" xlink:type="simple">MFLU</abbrev> 21–0079) <bold>a–e</bold> columella with and without collars <bold>f, g</bold> sporangia <bold>h–i</bold> chlamydospores <bold>j</bold> sporangiospores <bold>k</bold> front and reverse of the colony grown in MEA. Scale bars: 10 µm (<bold>a–j</bold>).</p></caption><graphic xmlns:xlink="http://www.w3.org/1999/xlink" xlink:href="mycokeys-84-057-g004.jpg" position="float" orientation="portrait" xlink:type="simple" id="oo_605796.jpg"><uri content-type="original_file" xlink:type="simple">https://binary.pensoft.net/fig/605796</uri></graphic></fig></tp:treatment-sec><tp:treatment-sec sec-type="material" id="SECID0ELCBI"><title>Material examined.</title><p>Thailand. Chiang Rai Province, Doi Chang District, <named-content xmlns:xlink="http://www.w3.org/1999/xlink" content-type="dwc:verbatimCoordinates" xlink:type="simple"><named-content content-type="geo-json" specific-use="{&#34;type&#34;:&#34;Point&#34;,&#34;coordinates&#34;:[99.576880,19.819440]}" id="NCID0EUCBI" xlink:type="simple">19°49'9.984"N; 99°34'36.768"E</named-content></named-content>, from soil, 7<sup>th</sup> December 2019, collected and isolated by Vedprakash Godadhar Hurdeal, ex-type living culture, <abbrev xmlns:xlink="http://www.w3.org/1999/xlink" xlink:title="Mae Fah Luang culture collection" id="ABBRID0E2CBI" xlink:type="simple">MFLUCC</abbrev> 21–0042.</p><p><bold>Description.</bold> Asexual morph (based on cultures grown in MEA at 25 °C): Sporangiophores hyaline, up to 12 µm (<italic>x</italic>– = 6, <italic>n</italic> = 30) in diameter, erect, unbranched or sympodial branches. Hyphae irregular septate, with occasional hyphal bulges. Sporangia 18–40.5 × 18.5–40.5 µm (<italic>x</italic>– = 28.5 × 27.5 µm, <italic>n</italic> = 30), globose, wall resistant, deliquescent, hyaline to pale brown. Columellae 12.5–23.5 × 11.5–23 µm (<italic>x</italic>– = 19 × 17 µm, <italic>n</italic> = 30), subglobose or slightly elongated globose columellae, obovoid, ellipsoid and sometimes round to subglobose without or with short collar, hyaline to pale brown, smooth-walled. Sporangiospores 4–6.5 × 2–3.5 µm (<italic>x</italic>– = 5 × 2.5 µm, <italic>n</italic> = 50) µm, mostly ellipsoidal, oval, smooth-walled, hyaline. Chlamydospores abundant, intercalary, terminal, variable in shape and size. Rhizoids absent. Sexual morph not observed.</p></tp:treatment-sec><tp:treatment-sec sec-type="description" id="SECID0ETDBI"><title>Culture characteristics.</title><p>Day-old cultures are white, cottony, floccose, have erect sporangiophores with hyphae reaching the lid of the Petri plate in MEA. The white color of the colony persists even after 6 days. At maturity, the colony reverse is white or pale yellow. On MEA at 25 °C, the colony reaches a diameter of 51 mm after 3 days of incubation. At 20 and 30 °C, the colony reaches a diameter of 47 mm and 44.5 mm respectively after 3 days. Sporulation is excellent at 20 to 30 °C. At 30 °C, mostly unbranched sporangiophores are observed with few sympodial branches. On PDA at 25 °C, colony reaches a diameter of 48 mm after 3 days of incubation. The front and reverse of the colony are white in both MEA and PDA. Growth is observed at temperatures ranging from 8 to 30 °C. Optimal growth and excellent sporulation were observed at 25 °C on both MEA and PDA media. No growth was observed at 37 °C. At 8 °C in MEA, the colony reached a diameter of 34 mm after 9 days but with no sporulation.</p></tp:treatment-sec><tp:treatment-sec sec-type="distribution" id="SECID0EYDBI"><title>Distribution.</title><p>Thailand.</p></tp:treatment-sec><tp:treatment-sec><!--Section generated to contain objects referenced in tp:taxon-treatment.--><fig id="F1" position="float" orientation="portrait"><object-id xmlns:xlink="http://www.w3.org/1999/xlink" content-type="doi" xlink:type="simple">10.3897/mycokeys.84.71530.figure1</object-id><object-id xmlns:xlink="http://www.w3.org/1999/xlink" content-type="arpha" xlink:type="simple">042DF488-8E9E-5C03-A03B-91C8BEDCF25A</object-id><label>Figure 1.</label><caption><p>Maximum likelihood phylogram inferred from 102 taxa and 2017 characters based on <abbrev xmlns:xlink="http://www.w3.org/1999/xlink" xlink:title="internal transcribed spacer" id="ABBRID0EKVAI" xlink:type="simple">ITS</abbrev>, and <abbrev xmlns:xlink="http://www.w3.org/1999/xlink" xlink:title="large subunit" id="ABBRID0EOVAI" xlink:type="simple">LSU</abbrev> matrix using GTR+G+I model and partition analysis. Maximum likelihood bootstrap support (≥ 70%) and Bayesian posterior probability (≥ 0.70) are indicated above the branches or near the nodes in this order. The tree is artificially rooted using <italic><tp:taxon-name><tp:taxon-name-part taxon-name-part-type="genus" reg="Backusella">Backusella</tp:taxon-name-part><tp:taxon-name-part taxon-name-part-type="species" reg="dispersa">dispersa</tp:taxon-name-part></tp:taxon-name></italic> (CBS 195.28), and <italic><tp:taxon-name><tp:taxon-name-part taxon-name-part-type="genus" reg="Backusella">B.</tp:taxon-name-part><tp:taxon-name-part taxon-name-part-type="species" reg="grandis">grandis</tp:taxon-name-part></tp:taxon-name></italic> (CBS 186.87). The new species are in bold and the type species in the dataset are indicated using T. (-) represent bootstrap support lower than 70% or posterior probability lower than 0.70.</p></caption><graphic xmlns:xlink="http://www.w3.org/1999/xlink" xlink:href="mycokeys-84-057-g001.jpg" position="float" orientation="portrait" xlink:type="simple" id="oo_605793.jpg"><uri content-type="original_file" xlink:type="simple">https://binary.pensoft.net/fig/605793</uri></graphic></fig></tp:treatment-sec></tp:taxon-treatment>
