# Supplementary material for: Novel Mucor species (Mucoromycetes, Mucoraceae) from northern Thailand
Source: MycoKeys. 2021 Nov 1;84:57–78. doi: 10.3897/mycokeys.84.71530 (PMC8575866; doi:10.3897/mycokeys.84.71530)
Supplement: XML Treatment for Mucor nederlandicus [file mycokeys.84.71530-treatment3.xml]

<!DOCTYPE tp:taxon-treatment
  PUBLIC "-//TaxonX//DTD Taxonomic Treatment Publishing DTD v0 20100105//EN" "tax-treatment-NSO.dtd">
<tp:taxon-treatment xmlns:tp="http://www.plazi.org/taxpub"><tp:treatment-meta><kwd-group><label>Taxon classification</label><kwd><named-content xmlns:xlink="http://www.w3.org/1999/xlink" content-type="kingdom">Fungi</named-content></kwd><kwd><named-content xmlns:xlink="http://www.w3.org/1999/xlink" content-type="order">Mucorales</named-content></kwd><kwd><named-content xmlns:xlink="http://www.w3.org/1999/xlink" content-type="family">Mucoraceae</named-content></kwd></kwd-group><mixed-citation publication-type="journal"><person-group><name><surname>Hurdeal</surname><given-names>Vedprakash G.</given-names></name><name><surname>Gentekaki</surname><given-names>Eleni</given-names></name><name><surname>Hyde</surname><given-names>Kevin D.</given-names></name><name><surname>Nguyen</surname><given-names>Thuong T.T.</given-names></name><name><surname>Lee</surname><given-names>Hyang Burm</given-names></name></person-group><article-title>Novel <italic><tp:taxon-name><tp:taxon-name-part taxon-name-part-type="genus" reg="Mucor">Mucor</tp:taxon-name-part></tp:taxon-name></italic> species (<tp:taxon-name><tp:taxon-name-part taxon-name-part-type="class">Mucoromycetes</tp:taxon-name-part></tp:taxon-name>, <tp:taxon-name><tp:taxon-name-part taxon-name-part-type="family">Mucoraceae</tp:taxon-name-part></tp:taxon-name>) from northern Thailand</article-title><source>MycoKeys</source><day>01</day><month>11</month><year>2021</year><volume>84</volume><fpage>57</fpage><lpage>78</lpage><pub-id pub-id-type="doi">10.3897/mycokeys.84.71530</pub-id></mixed-citation></tp:treatment-meta><tp:nomenclature><tp:taxon-name>
              <object-id xmlns:xlink="http://www.w3.org/1999/xlink" content-type="arpha" xlink:type="simple">ABE4E55F-58FA-5B9B-85D8-22A3D41AC21D</object-id>
              <tp:taxon-name-part taxon-name-part-type="genus" reg="Mucor">Mucor</tp:taxon-name-part>
              <tp:taxon-name-part taxon-name-part-type="species" reg="nederlandicus">nederlandicus</tp:taxon-name-part>
              <object-id xmlns:xlink="http://www.w3.org/1999/xlink" content-type="mycobank" xlink:type="simple"> 354494</object-id>
            </tp:taxon-name><tp:taxon-authority>Váňová, Česká Mykol. 45(3): 128 (1991)</tp:taxon-authority><xref ref-type="fig" rid="F1">Figs 1</xref><xref ref-type="fig" rid="F5">, 4</xref></tp:nomenclature><tp:treatment-sec sec-type="Gene sequences" id="SECID0ENFBI"><title>Gene sequences.</title><p>(<abbrev xmlns:xlink="http://www.w3.org/1999/xlink" xlink:title="internal transcribed spacer" id="ABBRID0ETFBI" xlink:type="simple">ITS</abbrev>) <ext-link xmlns:xlink="http://www.w3.org/1999/xlink" ext-link-type="gen" xlink:href="MZ433254" xlink:type="simple">MZ433254</ext-link>; (<abbrev xmlns:xlink="http://www.w3.org/1999/xlink" xlink:title="large subunit" id="ABBRID0EXFBI" xlink:type="simple">LSU</abbrev>) <ext-link xmlns:xlink="http://www.w3.org/1999/xlink" ext-link-type="gen" xlink:href="MZ433251" xlink:type="simple">MZ433251</ext-link></p></tp:treatment-sec><tp:treatment-sec sec-type="material" id="SECID0E2FBI"><title>Material examined.</title><p>Thailand, Chiang Rai Province, Muang District, Mae Salong Nai, <named-content xmlns:xlink="http://www.w3.org/1999/xlink" content-type="dwc:verbatimCoordinates" xlink:type="simple"><named-content content-type="geo-json" specific-use="{&#34;type&#34;:&#34;Point&#34;,&#34;coordinates&#34;:[99.632111,20.210556]}" id="NCID0EDGBI" xlink:type="simple">20°12'38.0"N; 99°37'55.6"E</named-content></named-content>, from soil, 10<sup>th</sup> June 2020, collected by Bhavesh Raghoonundon, and isolated by Vedprakash Godadhar Hurdeal, living culture, <abbrev xmlns:xlink="http://www.w3.org/1999/xlink" xlink:title="Mae Fah Luang culture collection" id="ABBRID0EKGBI" xlink:type="simple">MFLUCC</abbrev> 21–0045.</p></tp:treatment-sec><tp:treatment-sec sec-type="description" id="SECID0EOGBI"><title>Description.</title><p>Asexual morph (based on cultures grown in MEA at 25 °C): Sporangiophores hyaline, up to 7.5 µm (<italic>x</italic>– = 5, <italic>n</italic> = 30) in diameter, undulate, occasionally curved, irregular septate near the base (1–2), unbranched, sympodial branches formed. Sporangia 20–47.5 × 20–45.5 µm (<italic>x</italic>– = 34 × 35.5 µm, <italic>n</italic> = 28), globose, smooth-walled, thick-walled, wall echinulate, deliquescent in mature sporangia, hyaline to pale brown. Columellae 12.5–23.5 × 12–22.5 µm ((<italic>x</italic>– = 16 × 15.5 µm, <italic>n</italic> = 30), mostly globose to subglobose, and sometimes oblong, obovoid, and rarely ellipsoid, without or with short collar, hyaline to pale brown, smooth-walled. Sporangiospores 3.5–6.5 × 2–4 µm (<italic>x</italic>– = 5 × 2.5 µm, <italic>n</italic> = 30) µm, mostly ellipsoidal, sometimes flattened on one side, oval or cylindrical, smooth-walled, hyaline with one or more granules. Chlamydospores abundant, intercalary, terminal, variable in shape and size. Rhizoids absent. Sexual morph not observed.</p><fig id="F5" position="float" orientation="portrait"><object-id xmlns:xlink="http://www.w3.org/1999/xlink" content-type="doi" xlink:type="simple">10.3897/mycokeys.84.71530.figure4</object-id><object-id xmlns:xlink="http://www.w3.org/1999/xlink" content-type="arpha" xlink:type="simple">2169BDB0-6378-5D3E-A4FA-E3255C71A043</object-id><label>Figure 4.</label><caption><p><italic><tp:taxon-name><tp:taxon-name-part taxon-name-part-type="genus" reg="Mucor">Mucor</tp:taxon-name-part><tp:taxon-name-part taxon-name-part-type="species" reg="nederlandicus">nederlandicus</tp:taxon-name-part></tp:taxon-name></italic> (<abbrev xmlns:xlink="http://www.w3.org/1999/xlink" xlink:title="MFLU" id="ABBRID0EXHBI" xlink:type="simple">MFLU</abbrev> 21–007) <bold>a-c</bold> columella with highly reduced collar <bold>d</bold> sterile sporangium <bold>e</bold> columella with visible collar <bold>f-h</bold> chlamydospores <bold>i</bold> mature sporangia <bold>j</bold> sporangiospores <bold>k</bold> front and reverse of the colony in MEA. Scale bars: 20 µm (<bold>a–e, i</bold>); 10 µm (<bold>f–h</bold>).</p></caption><graphic xmlns:xlink="http://www.w3.org/1999/xlink" xlink:href="mycokeys-84-057-g005.jpg" position="float" orientation="portrait" xlink:type="simple" id="oo_605797.jpg"><uri content-type="original_file" xlink:type="simple">https://binary.pensoft.net/fig/605797</uri></graphic></fig></tp:treatment-sec><tp:treatment-sec sec-type="description" id="SECID0ESIBI"><title>Culture characteristics.</title><p>Colonies on MEA reaching a diameter of 60 mm after 3 days of incubation at 25 °C. At temperatures 20 and 30 °C, the colony diameter is 46 mm and 45.5 mm respectively after 3 days. Colony growth is observed at 8 to 30 °C with optimal growth at 25 °C. Unbranched or sympodial branching of sporangiophore are prominent at 30 °C. Colonies on PDA, reaching 51 mm after 3 days of incubation at 25 °C. In both culture media, colony from above and reverse: white or very pale yellow, and cottony. No growth was observed at 37 °C. At 8 °C, the colony reached a diameter of 21 mm after 9 days but with no sporulation in MEA.</p></tp:treatment-sec><tp:treatment-sec sec-type="distribution" id="SECID0EXIBI"><title>Distribution.</title><p>Thailand, United Kingdom.</p></tp:treatment-sec><tp:treatment-sec><!--Section generated to contain objects referenced in tp:taxon-treatment.--><fig id="F1" position="float" orientation="portrait"><object-id xmlns:xlink="http://www.w3.org/1999/xlink" content-type="doi" xlink:type="simple">10.3897/mycokeys.84.71530.figure1</object-id><object-id xmlns:xlink="http://www.w3.org/1999/xlink" content-type="arpha" xlink:type="simple">042DF488-8E9E-5C03-A03B-91C8BEDCF25A</object-id><label>Figure 1.</label><caption><p>Maximum likelihood phylogram inferred from 102 taxa and 2017 characters based on <abbrev xmlns:xlink="http://www.w3.org/1999/xlink" xlink:title="internal transcribed spacer" id="ABBRID0EKVAI" xlink:type="simple">ITS</abbrev>, and <abbrev xmlns:xlink="http://www.w3.org/1999/xlink" xlink:title="large subunit" id="ABBRID0EOVAI" xlink:type="simple">LSU</abbrev> matrix using GTR+G+I model and partition analysis. Maximum likelihood bootstrap support (≥ 70%) and Bayesian posterior probability (≥ 0.70) are indicated above the branches or near the nodes in this order. The tree is artificially rooted using <italic><tp:taxon-name><tp:taxon-name-part taxon-name-part-type="genus" reg="Backusella">Backusella</tp:taxon-name-part><tp:taxon-name-part taxon-name-part-type="species" reg="dispersa">dispersa</tp:taxon-name-part></tp:taxon-name></italic> (CBS 195.28), and <italic><tp:taxon-name><tp:taxon-name-part taxon-name-part-type="genus" reg="Backusella">B.</tp:taxon-name-part><tp:taxon-name-part taxon-name-part-type="species" reg="grandis">grandis</tp:taxon-name-part></tp:taxon-name></italic> (CBS 186.87). The new species are in bold and the type species in the dataset are indicated using T. (-) represent bootstrap support lower than 70% or posterior probability lower than 0.70.</p></caption><graphic xmlns:xlink="http://www.w3.org/1999/xlink" xlink:href="mycokeys-84-057-g001.jpg" position="float" orientation="portrait" xlink:type="simple" id="oo_605793.jpg"><uri content-type="original_file" xlink:type="simple">https://binary.pensoft.net/fig/605793</uri></graphic></fig></tp:treatment-sec></tp:taxon-treatment>
